# Supplementary material for: Rapid factor depletion highlights intricacies of nucleoplasmic RNA degradation
Source: Nucleic Acids Res. 2022 Jan 20;50(3):1583–600. doi: 10.1093/nar/gkac001 (PMC8860595; doi:10.1093/nar/gkac001)
Supplement: gkac001_Supplemental_Files [file gkac001_supplemental_files.zip]

Archive with 6 entries (6 files):
- figureS1.pdf
- figureS2.pdf
- figureS3.pdf
- figureS4.pdf
- figureS5.pdf
- NAR_Supplement.pdf
